# Supplementary material for: Development of a salivary autoantibody biomarker panel for diagnosis of oral cavity squamous cell carcinoma
Source: Front Oncol. 2022 Oct 31;12:968570. doi: 10.3389/fonc.2022.968570 (PMC9659860; doi:10.3389/fonc.2022.968570)
Supplement: Supplementary file 4 [file Table_3.xlsx]

## Sheet: Table S3
Supplementary Table S3. Correlation between clinicopathological features and salivary levels of auto-Abs in OSCC patients
Characteristics (n)	anti-p53a	p valueb	anti-ANXA2a	p valueb	anti-CA2a	p valueb	anti-ISG15a	p valueb	anti-KNG1a	p valueb	anti-MMP1a	p valueb	anti-MMP3a	p valueb	anti-PRDX2a	p valueb	anti-SPARCa	p valueb	anti-HSPA5a	p valueb
Age, years
< 53 (166)	2516 ± 2872	0.419	4339 ± 3798	0.21	1515 ± 1667	0.067	1638 ± 1800	0.254	5787 ± 6864	0.063	2137 ± 2043	0.905	3897 ± 991	0.519	1497 ± 1600	0.265	981 ± 995	0.058	890 ± 991	0.128
≥ 53 (134)	3081 ± 4109		3965 ± 3989		1970 ± 2717		1972 ± 2905		7100 ± 6396		2245 ± 2828		4258 ± 2398		2116 ± 2889		1479 ± 2896		1236 ± 2277
Betel nut chewing
No (72)	1610 ± 1374	0.006	2989 ± 2087	0.057	1115 ± 736	0.022	1178 ± 760	0.041	4133 ± 3502	0.022	1576 ± 999	0.128	3656 ± 502	0.081	1188 ± 1245	0.031	757 ± 489	0.028	675 ± 490	0.102
Yes (228)	3134 ± 3848		4545 ± 4227		1908 ± 2465		1980 ± 2643		7081 ± 7263		2378 ± 2690		4186 ± 1992		1945 ± 2499		1345 ± 2354		1161 ± 1910
Smoking
No (32)	2804 ± 3959	0.611	3681 ± 3340	0.49	1628 ± 1830	0.504	1610 ± 1857	0.265	7900 ± 8484	0.434	1933 ± 2021	0.272	4301 ± 1457	0.064	1734 ± 1809	0.593	1323 ± 1623	0.788	1161 ± 1450	0.547
Yes (268)	2764 ± 3433		4230 ± 3941		1729 ± 2249		1808 ± 2413		6191 ± 6434		2216 ± 2465		4030 ± 1802		1767 ± 2337		1189 ± 2131		1031 ± 1724
Alcohol consumption
No (212)	2567 ± 3536	0.028	4197 ± 4086	0.585	1569 ± 2242	0.035	1660 ± 2424	0.047	6120 ± 6364	0.291	2101 ± 2572	0.045	3961 ± 1732	0.263	1670 ± 2375	0.035	1129 ± 2304	0.02	986 ± 1853	0.031
Yes (88)	3254 ± 3323		4112 ± 3558		2077 ± 2086		2095 ± 2177		6982 ± 7396		2389 ± 2006		4293 ± 1845		1989 ± 2047		1384 ± 1402		1187 ± 1233
Cell differentiation
Well differentiation (98)	4430 ± 5155	0.209	5278 ± 5123	0.3	2588 ± 3469	0.654	2694 ± 3763	0.833	9433 ± 8751	0.255	3166 ± 3840	0.931	4598 ± 2627	0.272	2890 ± 3409	0.203	1915 ± 3448	0.906	1728 ± 2744	0.733
Moderate differentiation (54)	2500 ± 2766		4578 ± 3708		1802 ± 1394		1823 ± 1339		7089 ± 7271		1989 ± 930		4097 ± 1945		1759 ± 1456		1236 ± 868		1057 ± 836
Poor differentiation (8)	1686 ± 598		2057 ± 1111		1295 ± 387		1381 ± 333		4831 ± 5790		1916 ± 912		4172 ± 231		912 ± 168		1204 ± 272		927 ± 190
TNM-T classification
T1 (62)	3864 ± 4160	0.614	5452 ± 4924	0.569	2322 ± 2425	0.758	20402 ± 2635	0.875	10046 ± 10463	0.562	2663 ± 2573	0.939	4160 ± 1172	0.94	2285 ± 2355	0.274	1213 ± 1024	0.237	1310 ± 1418	0.422
T2 (58)	4084 ± 5383		5203 ± 5085		2541 ± 3865		2594 ± 4164		7275 ± 5710		2846 ± 3987		4605 ± 3291		2700 ± 3392		1571 ± 1246		1935 ± 3296
T3 (20)	3008 ± 4202		3806 ± 3271		1812 ± 1365		1910 ± 1480		9776 ± 8231		2214 ± 2191		4963 ± 2950		3037 ± 3650		1293 ± 883		1083 ± 919
T4 (20)	2303 ± 2055		3250 ± 2666		1683 ± 1638		1795 ± 1616		5280 ± 5338		2926 ± 2770		4045 ± 674		1325 ± 1394		1027 ± 586		935 ± 761
TNM-N classification
N = 0 (124)	3881 ± 4634	0.365	5297 ± 4887	0.078	2432 ± 3145	0.318	2537 ± 3400	0.266	8597 ± 8198	0.47	3010 ± 3433	0.168	4452 ± 2380	0.359	2710 ± 3125	0.048	1811 ± 3088	0.307	1613 ± 2478	0.291
N > 0 (36)	2815 ± 3685		3449 ± 3056		1658 ± 1366		1637 ± 1270		7775 ± 8371		1658 ± 936		4254 ± 2276		1373 ± 1188		1097 ± 788		939 ± 676
Cancer sites
Buccal mucosa (80)	3098 ± 2971	0.589	4704 ± 4371	0.941	1817 ± 1538	0.602	1915 ± 1638	0.715	7969 ± 8355	0.102	2381 ± 2323	0.362	4371 ± 1785	0.707	2034 ± 1795	0.455	1245 ± 976	0.438	1145 ± 1060	0.472
Gingival (14)	1678 ± 1016		2879 ± 1303		1309 ± 580		1331 ± 655		3553 ± 2775		1457 ± 680		3744 ± 523		1047 ± 869		853 ± 572		818 ± 693
Lip (12)	5829 ± 6098		6457 ± 5010		2325 ± 2181		2574 ± 2252		9827 ± 6624		3983 ± 3468		4438 ± 2868		3904 ± 4508		2163 ± 2395		2021 ± 2243
Tongue (36)	4205 ± 6142		5322 ± 5703		3196 ± 4818		3258 ± 5187		8890 ± 8650		3247 ± 4659		4822 ± 3747		3057 ± 4215		2533 ± 5280		2125 ± 4065
Palate (10)	4280 ± 5944		6393 ± 6111		3442 ± 4752		3593 ± 5315		10272 ± 12308		3794 ± 4311		4966 ± 1827		3443 ± 3890		2255 ± 2705		1885 ± 2122
Others (8)	5896 ± 6887		3913 ± 2388		2525 ± 1035		2211 ± 994		14747 ± 4746		2434 ± 1451		3329 ± 952		2099 ± 1301		1603 ± 224		1403 ± 291
a Data are shown as mean ± standard deviation (SD) of MFI. b The p values between two and more than two groups were determined by the Mann-Whitney U test and Kruskal-Wallis H test, respectively.
